# Supplementary material for: The Efficacy of Using Patient-Derived Organoids to Predict Treatment Response in Colorectal Cancer
Source: Cancers (Basel). 2023 Jan 28;15(3):805. doi: 10.3390/cancers15030805 (PMC9913532; doi:10.3390/cancers15030805)
Supplement: Supplementary file 1 [file cancers-15-00805-s001.zip]

Archive with 1 entries (1 files):
- cancers-2123785-supplementary.xlsx
