# Supplementary material for: The Efficacy of Using Patient-Derived Organoids to Predict Treatment Response in Colorectal Cancer
Source: Cancers (Basel). 2023 Jan 28;15(3):805. doi: 10.3390/cancers15030805 (PMC9913532; doi:10.3390/cancers15030805)
Supplement: Supplementary file 1 [file cancers-15-00805-s001.zip › cancers-2123785-supplementary.xlsx]

## Sheet: Table S1
Supplementary Table S1: Summary of organoid culture medium components used in studies of ex vivo drug sensitivity and patient treatment response
Author	Year	PMID	Basal Medium		Wnt Pathway Agonists		TGFβ Pathway Inhibitors			p38-MAPK Inhibitor	Growth Factors			Other Growth Supplements								Buffer
			Advanced DMEM/F12	DMEM/F12	R-spondin 1 (%= conditioned media; ng/mL= recombinant protein)	Wnt-3A (% =conditioned media; ng/mL =recombinant protein)	A83-01	Noggin (%= conditioned media; ng/mL= recombinant protein)	SB431542	SB202190	EGF	FGF2	FGF10	B27 supplement	Gastrin	L-glutamine, GlutaMAX or UltraGlutamine	Prostaglandin E2	N2 supplement	N-acetylcysteine	Nicotinamide	IntestiCult OGM human component A	HEPES	Amphotericin B	Gentamicin	Normocin	Penicillin	Streptomycin	Primocin	Antibiotic- antimycotic
Mo et al.	2022	36058001	1x	-	500 ng/mL	-	500 nM	100 ng/mL	-	3 µM	50 ng/mL	-	-	1x	10 nM	2 mM	10 nM	1x	1 mM	10 mM	-	1x	1x	1x	1x	1x	1x	-	-
Hogenson et al.	2022	36256477	1x	-	0.167	0.167	500 nM	0.167	-	3 µM	50 ng/mL	-	100 ng/mL	1x	10 nM	2 mM	-	1x	1 mM	10 mM	-	1x	1x	1x	-	1x	1x	100 µg/mL	-
Lv et al.	2022	36161653	1x	-	500 ng/mL	-	500 nM	100 ng/mL	-	3 µM	50 ng/mL	-	-	1x	10 nM	2 mM	10 nM	1x	1 mM	10 mM	-	1x	1x	1x	1x	-	-	-	-
Hsu et al.	2022	35472075	1x	-	-	-	500 nM	0.1	-	10 mM (?typo)	50 ng/mL	-	-	1x	10 nM	1 mM	-	1x	1 mM	10 mM	-	1 mM	-	-	-	100 U/mL	100 U/mL	-	-
Geevimaan et al.	2022	35719949	1x	-	0.2	-	500 nM	0.1	-	3 M (?typo)	50 ng/mL	-	-	1x	10 nM	2 mM	10 nM	-	1.25 mM	10 mM	-	10 mM	-	-	-	1x	1x	100 mg/mL (?typo)	-
Yao et al.	2022	35285783	-	1x	-	-	-	-	-	-	-	-	-	-	-	-	-	-	-	-	1x	15 mM	-	-	-	-	-	-	-
Cho et al.	2022	34850547	1x	-	0.1	-	500 nM	10% or 100 ng/mL	-	3 µM	50 ng/mL	-	-	1x	10 nM	2 mM	10 nM	-	1.25 mM	10 mM	-	10 mM	-	-	-	1x	1x	100 µg/mL	-
Park et al.	2021	34359661	1x	-	-	-	500 nM	50 ng/mL	-	-	50 ng/mL	-	-	1x	10 nM	2 mM	-	-	1.25 mM	-	-	1x	-	-	-	1x	1x	100ng/mL (?typo)	-
Wang et al.	2021	33709991	1x	-	-	-	500 nM	-	-	10 µM	50 ng/mL	-	-	1x	-	2 mM	-	1x	1 mM	-	-	10 mM	-	-	-	1x	1x	-	-
Ooft et al.	2021	33887686	1x	-	0.2	-	500 nM	0.1	-	3 µM	50 ng/mL	-	-	1x	-	2 mM	10 nM	-	1.25 mM	10 mM	-	10 mM	-	-	-	100 U/mL	100 U/mL	-	-
Xu et al.	2021	33463056	1x	-	500 ng/mL	-	500 nM	100 ng/mL	-	10 µM	50 ng/mL	-	-	1x	10 nM	2 mM	-	1x	1 mM	10 mM	-	1x	-	-	-	-	-	-	-
Mauri et al.	2021	34327296	1x	-	-	-	500 nM	100 ng/mL	-	10 µM	50 ng/mL	-	-	1x	10 nM	2 mM	-	1x	1.25 mM	10 mM	-	10 mM	-	-	-	1x	1x	-	-
Narasimhan et al.	2020	32376656	1x	-	-	-	500 nM	-	10 µM	5 µM	50 ng/mL	-	-	2x	1 nM	2 mM	-	-	1 mM	-	-	10 mM	-	10 µg/mL	-	-	-	-	1x
Arena et al.	2020	31831554	1x	-	0.1	0.5	500 nM	100 ng/mL	-	10 µM	50 ng/mL	-	-	-	10 nM	2 mM	-	1x	1.25 mM	10 mM	-	10 mM	-	-	-	1x	1x	-	-
Yao et al.	2020	31761724	1x	-	500 ng/mL	-	500 nM	100 ng/mL	-	3 µM	50 ng/mL	-	-	1x	10 nM	2 mM	10 nM	1x	1 mM	10 mM	-	1x	1x	1x	1x	-	-	-	-
Ooft et al.	2019	31597751	1x	-	0.2	-	500 nM	0.1	-	3 µM	50 ng/mL	-	-	1x	-	2 mM	10 nM	-	1.25 mM	10 mM	-	10 mM	-	-	-	100 U/mL	100 U/mL	-	-
Ganesh et al.	2019	31591597	1x	-	-	-	500 nM	-	-	10 µM	50 ng/mL	-	-	1x	10 nM	2 mM	-	1x	1 mM	10 mM	-	10 mM	-	-	-	-	-	-	1x
Pasch et al.	2019	31175091	1x	-	-	0.5	-	-	-	-	50 ng/mL	-	-	-	-	2 mM	-	-	-	-	-	10 mM	-	-	-	100 U/mL	100 mg/mL	-	-
Vlachogiannis et al.	2018	29472484	1x	-	500 ng/mL	100 ng/mL	500 nM	100 ng/mL	-	5 µM	50 ng/mL	10 ng/mL	10 ng/mL	1x	10 nM	2 mM	1uM	1x	-	4 mM	-	-	-	-	-	100 U/mL	100 U/mL	-	-
ROCK inhibitor Y-27632 (10 µM) is added to promote cell survival after dissociation during passaging

## Sheet: Table S2
Supplementary Table S2: Summary of organoid drug sensitivity and radiosensitivity testing methods used in studies of ex vivo drug sensitivity and patient treatment response
Author	Year	PMID	Matrix	Seeding density	Incubation time before treatment	Treatment concentration(s)			Incubation time with treatment	Endpoint assay(s)
						Approved systemic	Novel systemic	Ionising radiation
Mo et al.	2022	36058001	Matrigel (100%) domes, overlayed with culture medium	150-250 organoids/15µL dome in 48-well plates	-	FOLFOX (5FU:leucovorin:oxaliplatin 25:5:1): 0.5-50 µM 5FU; FOLFIRI (5FU:leucovorin:irinotecan 25:5:2): 0.5-50 µM 5FU	-	-	6 days, with medium refreshed after 3 days	CellTiter-Glo 3D cell viability
Hogenson et al.	2022	36256477	Matrigel precoated wells	1,000-3,000 cells/well in 96-well plate	1 day	5FU: 0.1-5 µM; oxaliplatin: 0.1-5 µM; cetuximab: 1-100 µM; regorafenib: 0.1-10 µM	Vemurafenib: 0.1-10 µM; tomivosertib: 0.1-10 µM; bozitinib: 0.1-10 µM	-	5-7 days, with medium refreshed every 2-3 days	MTT cell viability
Lv et al.	2022	36161653	Matrigel (100%) domes, overlayed with culture medium	150-250 organoids/10-15 µL dome in 48-well plates	Until organoid size >100 µm in diameter	5FU: 10 µM; irinotecan: 10 µM	-	2-16 Gy	6 days, with medium refreshed after 3 days	Organoid size; CellTiter-Glo 3D cell viability
Hsu et al.	2022	35472075	Matrigel (100%) domes, overlayed with culture medium	100 to 150 organoids/well	1 day	-	-	2-16 Gy	6 days	Survival fraction (manual counting)
Geevimaan et al.	2022	35719949	Matrigel (50%) domes, overlayed with additional culture medium	3,000 single cells/14 µL dome in 96-well plates	1 day	Oxaliplatin: 0.03-100 µM	-	-	4 days	CellTiter-Glo cell viability
Yao et al.	2022	35285783	Matrigel (100%) domes, overlayed with culture medium	20,000-50,000 cells/50 µL dome in 24-well plates	2 days	FOLFOX (5FU:leucovorin:oxaliplatin 25:5:1): 0.3-50 µM 5FU; XELOX (capecitabine:oxaliplatin 200:1): 0.1-10 µM capecitabine; cetuximab: 1.5-150 µM; bevacizumab: 1-120 µM	-	-	6 days, with medium refreshed after 3 days	CellTiter-Glo 3D cell viability
Cho et al.	2022	34850547	Matrigel (2%), in Matrigel precoated wells	1,000-1,500 cells/well in 96-well plates	1 day	5FU: 0.0001-10 µM; oxaliplatin: 0.0001-10 µM; irinotecan: 0.0001-10 µM; cetuximab: 0.0001-10 µM	-	-	6 days	CellTiter-Glo 3D cell viability
Park et al.	2021	34359661	Matrigel (100%) domes, overlayed with culture medium	Method 1: 5,000 cells/10 uL dome in 96-well plates; Method 2: 500–1,000 cells/20 µL dome in 48-well plates	-	-	-	2-6 Gy	Method 1: 7 days; Method 2: 14 days	Method 1: MTS cell viability; Method 2: survival fraction (3D imaging and quantification)
Wang et al.	2021	33709991	Matrigel (2%), in collagen precoated wells	200–1000 cell clusters/µL in 384-well plates	2 days	FOLFOX (5FU:oxaliplatin 1:1): 0.016-50 µM; FOLFIRI (5FU:irinotecan 1:1): 0.016-50 µM; FOLFOXIRI (5FU:oxaliplatin:irinotecan 1:1:1): 0.016-50 µM	-	-	4 days	CellTiter-Glo 3D cell viability
Ooft et al.	2021	33887686	Geltrex (67%) domes, overlayed with additional culture medium	100 organoids/5 µL dome in 96-well plates	-	-	Vistusertib: 0.137-2.49 µM; Capivasertib: 0.37-3.7 µM	-	6 days	CellTiter-Glo 3D cell viability
Xu et al.	2021	33463056	Hydroxypropyl cellulose allyl collagen (HA-coll) sponge prelined wells; vs Matrigel (2%), in ultralow-attachment wells	15,000-20,000 organoids/mL in 96-well plates.	1 day	FOLFOX (5FU:oxaliplatin 1:1): 1.25-20 µM; SN38: 1.25-20 nM	-	-	6 days	CellTitre-Glo 3D cell viability
Mauri et al.	2021	34327296	Cultrex (2%), in Cultrex precoated wells	4,000 single cells/well in 96-well plates	4 days	5FU: 0.625-10 µM; oxaliplatin: 0.5-20 µM; SN38: 0.41-100 nM; panitumumab: 25-125 µg/mL			7-12 days with medium regularly refreshed	CellTiter-Glo cell viability
Narasimhan et al.	2020	32376656	Method 1: Matrigel (100%) domes, overlayed with culture medium; Method 2: Matrigel (5%)	Method 1: 2,000 single cells/10 µL dome in 96-well plates; Method 2: 800 cells/well in 384-well plates	Method 1: 2 days; Method 2: -	FOLFOX (5FU:leucovorin:oxaliplatin), regorafenib: within 33 pM-200 µM	Gemcitabine, vandetanib: within 33 pM-200 µM	-	Method 1: 5 days, with medium refreshed after 2-3 days; Method 2: 6 days	CellTitre-Glo 2.0 cell viability
Arena et al.	2020	31831554	Cultrex (2%), in Cultrex precoated wells	5,000-6,000 single cells/well in 96-well plates	Until organoids form (2-10 days)	Oxaliplatin: 0.781-12.5 μM; panitumumab: within 0.03-1 μM	-	-	18 days, with medium refreshed at least three times	CellTiter-Glo cell viability
Yao et al.	2020	31761724	Matrigel (100%) domes, overlayed with culture medium	150-250 organoids/15uL dome in 48-well plates	Until organoid size >100 µm in diameter	5-FU: 10 μM; irinotecan: 10 μM	-	2-16 Gy	24 days, with medium refreshed every 3 days	Organoid size; CellTiter-Glo 3D cell viability
Ooft et al.	2019	31597751	Geltrex (67%) domes, overlayed with additional culture medium	100 organoids/5 µL dome in 96-well plates	-	5FU: 0.319-200 μM; oxaliplatin: 0.319-200 μM; SN38: 0.195-100 nM; FOLFOX (5FU:oxaliplatin matrix): 0.195-200 μM 5FU, 0.195-200 μM oxaliplatin; FOLFIRI (5FU:SN38 matrix): 0.195-200 μM 5FU, 0.098-100 nM SN38	-	-	6 days	CellTiter-Glo 3D cell viability
Ganesh et al.	2019	31591597	Matrigel (100%) domes, overlayed with culture medium	Method 1: 20,000-50,000 cells/50 μL dome in 24-well plates OR 2,000-3,000 cells/20 μL dome in 48-well plates; Method 2: 10,000 cells/30 μL dome in 96-well plates	2-3 days	Method 1: 5FU: 0.5-50 μM; FOLFOX (5FU:leucovorin:oxaliplatin, 25:5:1): 0.5-50 μM 5FU		Method 2: 2-8 Gy	Method 1: 6 days, with medium refreshed after 3 days; Method 2: 8-13 days	CellTiter-Glo cell viability
Pasch et al.	2019	31175091	Matrigel (50%) domes, overlayed with additional culture medium	In 24-well plates	1-7 days	5FU: 1-100 μM			4 days, with medium refreshed after 2 days	Organoids size; redox ratio (NAD(P)H/FAD)
Vlachogiannis et al.	2018	29472484	Matrigel (100%) domes, overlayed with culture medium	4,500-6,000 cells/30 µL dome in 96-well plates	3 days	Cetuximab: 0.6-40 µg/mL; TAS-102: 0.06-4 µM; regorafenib: 1 µM	Berzosertib: 1 µM		6-8 days and media refreshed every 2 days.	CellTiter-Blue cell viability (Promega)
5FU = 5-fluorouracil; SN38 = active metabolite of irinotecan
